# Supplementary material for: Identification and immunoinfiltration analysis of key genes in ulcerative colitis using WGCNA
Source: PeerJ. 2024 Feb 26;12:e16921. doi: 10.7717/peerj.16921 (PMC10903335; doi:10.7717/peerj.16921)
Supplement: Supplemental Information 1 [file peerj-12-16921-s001.zip]

Archive with 8 entries (5 files):
- Supplementary Figures/
- Supplementary Figures/Supplementary Figure 1/
- Supplementary Figures/Supplementary Figure 1/Supplementary Figure 1.pdf
- Supplementary Figures/Supplementary Figure 2/
- Supplementary Figures/Supplementary Figure 2/PCA-after-batch.pdf
- Supplementary Figures/Supplementary Figure 2/PCA-after-state.pdf
- Supplementary Figures/Supplementary Figure 2/PCA-before-batch.pdf
- Supplementary Figures/Supplementary Figure 2/PCA-before-state.pdf
