# Supplementary material for: Identification and immunoinfiltration analysis of key genes in ulcerative colitis using WGCNA
Source: PeerJ. 2024 Feb 26;12:e16921. doi: 10.7717/peerj.16921 (PMC10903335; doi:10.7717/peerj.16921)
Supplement: Supplemental Information 3 [file peerj-12-16921-s003.zip]

Archive with 4 entries (4 files):
- Figure.5-cluster.txt
- Figure.5-hubExp.csv
- Figure.7-cluster.Immunity.txt
- Figure.7-immune cell-genes.txt
