# Supplementary material for: Identification and immunoinfiltration analysis of key genes in ulcerative colitis using WGCNA
Source: PeerJ. 2024 Feb 26;12:e16921. doi: 10.7717/peerj.16921 (PMC10903335; doi:10.7717/peerj.16921)
Supplement: Supplemental Information 3 [file peerj-12-16921-s003.zip › Figure.5-cluster.txt]

GSM948550	Control
GSM948551	Control
GSM948552	Control
GSM948553	Control
GSM948554	Control
GSM948555	Control
GSM948556	Control
GSM948557	Control
GSM948558	Control
GSM948559	Control
GSM948560	Control
GSM948561	Control
GSM948562	Control
GSM1053268	Control
GSM1053269	Control
GSM1053270	Control
GSM1053275	Control
GSM1053276	Control
GSM3933490	Control
GSM3933491	Control
GSM3933492	Control
GSM948563	UC
GSM948564	UC
GSM948565	UC
GSM948566	UC
GSM948567	UC
GSM948568	UC
GSM948569	UC
GSM948570	UC
GSM948571	UC
GSM948572	UC
GSM948573	UC
GSM948574	UC
GSM948575	UC
GSM948576	UC
GSM948577	UC
GSM948578	UC
GSM948579	UC
GSM948580	UC
GSM948581	UC
GSM948582	UC
GSM948583	UC
GSM948584	UC
GSM948585	UC
GSM948586	UC
GSM948587	UC
GSM948588	UC
GSM948589	UC
GSM948590	UC
GSM948591	UC
GSM948592	UC
GSM1053271	UC
GSM1053272	UC
GSM1053273	UC
GSM1053274	UC
GSM1053277	UC
GSM3933487	UC
GSM3933488	UC
GSM3933489	UC
