# Supplementary material for: Identification and immunoinfiltration analysis of key genes in ulcerative colitis using WGCNA
Source: PeerJ. 2024 Feb 26;12:e16921. doi: 10.7717/peerj.16921 (PMC10903335; doi:10.7717/peerj.16921)
Supplement: Supplemental Information 3 [file peerj-12-16921-s003.zip › Figure.5-hubExp.csv]

ID	GSM948550	GSM948551	GSM948552	GSM948553	GSM948554	GSM948555	GSM948556	GSM948557	GSM948558	GSM948559	GSM948560	GSM948561	GSM948562	GSM1053268	GSM1053269	GSM1053270	GSM1053275	GSM1053276	GSM3933490	GSM3933491	GSM3933492	GSM948563	GSM948564	GSM948565	GSM948566	GSM948567	GSM948568	GSM948569	GSM948570	GSM948571	GSM948572	GSM948573	GSM948574	GSM948575	GSM948576	GSM948577	GSM948578	GSM948579	GSM948580	GSM948581	GSM948582	GSM948583	GSM948584	GSM948585	GSM948586	GSM948587	GSM948588	GSM948589	GSM948590
ABCG2	10.005007	9.780928	10.750232	8.644562	9.743123	9.974527	9.377812	8.136002	9.61795	10.792439	8.833371	9.993368	9.379939	8.430861	8.545943	7.581442	7.539281	7.007149	8.2407666	8.6192352	7.177175	4.359783	5.247228	5.617778	5.536198	6.04038	5.94287	3.57057	2.880979	2.259991	4.964435	2.290451	9.3995	4.937437	10.189924	5.513403	9.946544	6.956803	9.135474	7.205923	9.497178	4.099723	8.930049	6.214126	2.026133	2.422758	4.952213	2.415275	1.783181
IL1RN	2.87435	3.978805	3.242763	2.899574	4.213535	3.3746	4.075334	4.537917	2.678115	3.952908	4.692605	2.918862	4.751446	5.589656	5.709009	5.877596	5.760194	5.703985	5.9375482	5.7699191	5.641109	8.829049	9.541306	8.39707	7.822468	7.711462	8.120272	9.002706	8.885347	11.354652	8.942507	9.424217	5.068127	9.825427	3.033499	8.741621	3.036702	9.16808	5.043583	7.753005	3.705217	8.263153	4.127678	8.529183	9.067295	9.482806	9.804083	10.611897	10.677984
REG4	6.32744	5.987579	8.69266	6.527037	8.270775	8.264199	8.687642	7.350091	6.589276	8.384928	9.307463	6.430627	7.660668	10.338447	9.781364	9.552844	8.698341	9.065365	8.0498449	8.4814215	7.3010953	11.24959	12.991055	11.994699	10.792726	10.795519	9.11252	11.698331	12.59421	12.893774	11.498075	12.522183	9.217658	13.58087	7.262321	12.312043	7.510823	12.270896	8.2962	11.607816	7.151507	11.562716	7.680156	12.866553	12.38231	12.15491	13.04955	13.196288	12.046083
SERPINB5	4.156485	2.970187	1.615713	5.213965	2.378385	1.592072	3.262772	4.993957	3.763227	3.132387	3.669945	2.690218	2.432094	5.027221	5.35499	5.567343	5.128941	5.406918	6.2460933	2.1200849	1.810947	7.637179	9.246164	6.82308	6.937722	6.962239	7.616316	7.540003	9.664601	11.424764	8.965702	9.219267	6.37214	10.420509	2.776798	9.811831	1.66349	9.039783	4.44386	6.593501	2.896916	7.607149	2.573504	8.673412	8.151094	8.61177	9.280616	8.91133	8.557888
TRIM29	3.129736	4.051564	2.558201	5.257869	3.85636	3.73434	3.648515	4.168843	4.041517	4.325086	4.276941	2.615964	2.814166	4.98914	4.708595	5.857499	5.378367	4.958844	3.7843104	3.4475415	3.219869	7.238193	8.40775	7.322464	6.830785	6.230934	6.623904	6.810299	7.462524	8.371466	6.261766	7.053106	4.249507	8.326726	4.045385	7.136563	2.872729	7.8578	4.246671	6.365122	2.630173	7.248935	3.379921	6.345466	8.22472	7.495402	8.561095	7.799331	8.357669
[truncated: 10 more columns]
