# Supplementary material for: Identification and immunoinfiltration analysis of key genes in ulcerative colitis using WGCNA
Source: PeerJ. 2024 Feb 26;12:e16921. doi: 10.7717/peerj.16921 (PMC10903335; doi:10.7717/peerj.16921)
Supplement: Supplemental Information 3 [file peerj-12-16921-s003.zip › Figure.7-cluster.Immunity.txt]

GSM948550	cluster1	Control
GSM948551	cluster1	Control
GSM948552	cluster1	Control
GSM948553	cluster1	Control
GSM948554	cluster1	Control
GSM948555	cluster1	Control
GSM948556	cluster1	Control
GSM948557	cluster1	Control
GSM948558	cluster1	Control
GSM948559	cluster1	Control
GSM948560	cluster1	Control
GSM948561	cluster1	Control
GSM948562	cluster1	Control
GSM1053268	cluster1	Control
GSM1053269	cluster1	Control
GSM1053270	cluster1	Control
GSM1053275	cluster1	Control
GSM1053276	cluster1	Control
GSM3933490	cluster1	Control
GSM3933491	cluster1	Control
GSM3933492	cluster1	Control
GSM948563	cluster2	UC
GSM948564	cluster2	UC
GSM948565	cluster2	UC
GSM948566	cluster2	UC
GSM948567	cluster2	UC
GSM948568	cluster2	UC
GSM948569	cluster2	UC
GSM948570	cluster2	UC
GSM948571	cluster2	UC
GSM948572	cluster2	UC
GSM948573	cluster2	UC
GSM948574	cluster2	UC
GSM948575	cluster2	UC
GSM948576	cluster2	UC
GSM948577	cluster2	UC
GSM948578	cluster2	UC
GSM948579	cluster2	UC
GSM948580	cluster2	UC
GSM948581	cluster2	UC
GSM948582	cluster2	UC
GSM948583	cluster2	UC
GSM948584	cluster2	UC
GSM948585	cluster2	UC
GSM948586	cluster2	UC
GSM948587	cluster2	UC
GSM948588	cluster2	UC
GSM948589	cluster2	UC
GSM948590	cluster2	UC
GSM948591	cluster2	UC
GSM948592	cluster2	UC
GSM1053271	cluster2	UC
GSM1053272	cluster2	UC
GSM1053273	cluster2	UC
GSM1053274	cluster2	UC
GSM1053277	cluster2	UC
GSM3933487	cluster2	UC
GSM3933488	cluster2	UC
GSM3933489	cluster2	UC
