# Supplementary material for: Identification and immunoinfiltration analysis of key genes in ulcerative colitis using WGCNA
Source: PeerJ. 2024 Feb 26;12:e16921. doi: 10.7717/peerj.16921 (PMC10903335; doi:10.7717/peerj.16921)
Supplement: Supplemental Information 3 [file peerj-12-16921-s003.zip › Figure.7-immune cell-genes.txt]

Mixture	T cells regulatory (Tregs)	Macrophages M1	Macrophages M2	Dendritic cells activated	Mast cells activated	Eosinophils	Neutrophils	ABCG2	IL1RN	REG4	SERPINB5	TRIM29
GSM948550	0.002773789	0.015418335	0.084554367	0	0.044240876	0.10462691	0	10.005007	2.87435	6.32744	4.156485	3.129736
GSM948551	0.021831812	0.033565403	0.087139244	0	0.17492337	0.082602033	0	9.780928	3.978805	5.987579	2.970187	4.051564
GSM948552	0.003879662	0.014439644	0.131562057	0	0	0.01464268	0	10.750232	3.242763	8.69266	1.615713	2.558201
GSM948553	0.008267619	0.006006273	0.067475768	0	0.164783344	0.127243323	0	8.644562	2.899574	6.527037	5.213965	5.257869
GSM948554	0.003723118	0.028231256	0.109889032	0	0.088091254	0.092805179	0	9.743123	4.213535	8.270775	2.378385	3.85636
GSM948555	0	0.048197235	0.129020577	0	0.121186577	0.090082803	0	9.974527	3.3746	8.264199	1.592072	3.73434
GSM948556	0.002539204	0.030672677	0.152420782	0	0	0.038884195	0	9.377812	4.075334	8.687642	3.262772	3.648515
GSM948557	0.001293383	0.075004946	0.118775356	0	0.010510526	0.015591365	0	8.136002	4.537917	7.350091	4.993957	4.168843
GSM948558	0.010342949	0.015613367	0.191574873	0	0	0.016224286	0	9.61795	2.678115	6.589276	3.763227	4.041517
GSM948559	0.003715995	0	0.09348235	0	0	0	0	10.792439	3.952908	8.384928	3.132387	4.325086
GSM948560	0.015362487	0.013384433	0.101919101	0	0.012559516	0.031262819	0	8.833371	4.692605	9.307463	3.669945	4.276941
GSM948561	0.001087839	0	0.129475391	0	0.040995995	0.020452572	0	9.993368	2.918862	6.430627	2.690218	2.615964
GSM948562	0.086104422	0	0.154270449	0	0	0.023035097	0	9.379939	4.751446	7.660668	2.432094	2.814166
GSM1053268	0	0.029788376	0.110024439	0	0.045855124	0	0	8.430861	5.589656	10.338447	5.027221	4.98914
GSM1053269	0.037213798	0.050796866	0.082007075	0	0.045410709	0.069804339	0.006016052	8.545943	5.709009	9.781364	5.35499	4.708595
GSM1053270	0.025704778	0.034575606	0.092805735	0	0.051020523	0.073420352	0.010235677	7.581442	5.877596	9.552844	5.567343	5.857499
GSM1053275	0	0.038125456	0.122163218	0	0.057522851	0.037995086	0	7.539281	5.760194	8.698341	5.128941	5.378367
GSM1053276	0.012566369	0.052477266	0.053787857	0	0.063840417	0	0	7.007149	5.703985	9.065365	5.406918	4.958844
GSM3933490	0.03755653	0	0.156608184	0	0.013913277	0.067155353	0	8.2407666	5.9375482	8.0498449	6.2460933	3.7843104
GSM3933491	0.018859401	0.004373791	0.15715304	0	0	0.030188037	0	8.6192352	5.7699191	8.4814215	2.1200849	3.4475415
GSM3933492	0	0.035106272	0.125243933	0	0	0.021924066	0	7.177175	5.641109	7.3010953	1.810947	3.219869
GSM948563	0	0.052142798	0.144175519	0	0.093943475	0.024827239	0	4.359783	8.829049	11.24959	7.637179	7.238193
GSM948564	0	0.059685603	0.09178154	0.007465822	0.086006534	0.033227349	0	5.247228	9.541306	12.991055	9.246164	8.40775
GSM948565	0	0.069594787	0.098111503	0	0.031788923	0.011673266	0	5.617778	8.39707	11.994699	6.82308	7.322464
GSM948566	0	0.054992242	0.122053467	0	0.013127226	0.045724778	0	5.536198	7.822468	10.792726	6.937722	6.830785
GSM948567	0.001653117	0.011437736	0.117861064	0	0.07964412	0.007268434	0	6.04038	7.711462	10.795519	6.962239	6.230934
GSM948568	0.007892759	0.004946936	0.086005266	0	0.031932428	0	0	5.94287	8.120272	9.11252	7.616316	6.623904
GSM948569	0	0.032194245	0.170848768	0	0	0.029913237	0	3.57057	9.002706	11.698331	7.540003	6.810299
GSM948570	0	0.019565372	0.148885769	0	0.078880869	0.082709305	0	2.880979	8.885347	12.59421	9.664601	7.462524
GSM948571	0	0.045159185	0.049948966	0.026395215	0.157101768	0.019134343	0.088123002	2.259991	11.354652	12.893774	11.424764	8.371466
GSM948572	0.028190649	0.057465249	0.081447052	0	0.160343581	0.020658817	0.019573363	4.964435	8.942507	11.498075	8.965702	6.261766
GSM948573	0	0.05673688	0.071373097	0	0.134750451	0.037806189	0.037490279	2.290451	9.424217	12.522183	9.219267	7.053106
GSM948574	0.025864205	0.016035193	0.103904816	0	0.076989152	0.066848306	0	9.3995	5.068127	9.217658	6.37214	4.249507
GSM948575	0.005798508	0.056517253	0.07938705	0	0.117964054	0.006756734	0.068896868	4.937437	9.825427	13.58087	10.420509	8.326726
GSM948576	0.01421731	0.021312337	0.092138318	0	0	0	0	10.189924	3.033499	7.262321	2.776798	4.045385
GSM948577	0	0.068215655	0.075915737	0	0.087367282	0	0.023742772	5.513403	8.741621	12.312043	9.811831	7.136563
GSM948578	0.002233756	0.033965249	0.100577731	0	0	0.022266609	0	9.946544	3.036702	7.510823	1.66349	2.872729
GSM948579	0	0.039031517	0.060498086	0.005171094	0.129555657	0.012381742	0.065809004	6.956803	9.16808	12.270896	9.039783	7.8578
GSM948580	0.018160161	0.003369557	0.115628261	0	0.002715904	0.017299032	0	9.135474	5.043583	8.2962	4.44386	4.246671
GSM948581	0	0.052772625	0.027730091	0	0.166938331	0.090294462	0	7.205923	7.753005	11.607816	6.593501	6.365122
GSM948582	0.057238413	0.009225692	0.114261585	0	0	0.024488823	0	9.497178	3.705217	7.151507	2.896916	2.630173
GSM948583	0	0.063760253	0.091236069	0	0.082563002	0.035229857	0.017982947	4.099723	8.263153	11.562716	7.607149	7.248935
GSM948584	0.010079306	0.018389244	0.126729313	0	0.01473814	0	0	8.930049	4.127678	7.680156	2.573504	3.379921
GSM948585	0	0.056050685	0.064725228	0	0.080508458	0.027607017	0.047710572	6.214126	8.529183	12.866553	8.673412	6.345466
GSM948586	0	0.052263589	0.110330859	0.042303995	0.047279768	0	0.05138866	2.026133	9.067295	12.38231	8.151094	8.22472
GSM948587	0	0.062597121	0.058544447	0	0.112177431	0.055072339	0.046941165	2.422758	9.482806	12.15491	8.61177	7.495402
GSM948588	0	0.057290408	0.096590217	0	0.137374054	0.008856886	0.046641427	4.952213	9.804083	13.04955	9.280616	8.561095
GSM948589	0.027610218	0.077850845	0.122634846	0.00082271	0.121156152	0	0.019002451	2.415275	10.611897	13.196288	8.91133	7.799331
GSM948590	0	0.097863532	0.062770916	0.016968642	0.112941111	0	0.078845053	1.783181	10.677984	12.046083	8.557888	8.357669
GSM948591	0	0.050257023	0.080478067	0.035207799	0.146344319	0	0.094576321	5.092545	11.82571	13.279585	9.46709	9.642768
GSM948592	0	0.042487907	0.097896215	0.012768806	0.153224789	0.00404683	0.079336718	2.275792	9.572945	12.674498	8.533395	6.647911
GSM1053271	0	0.043074648	0.106129885	0	0.051804802	0.049160847	0.011625734	7.057442	6.568248	9.063587	5.984654	5.654296
GSM1053272	0	0.042277928	0.092912954	0	0.072001699	0	0	6.690851	6.34464	10.230972	5.9196	5.848522
GSM1053273	0	0.058666417	0.102612855	0	0.059609932	0.030840941	0.017976937	6.718252	6.478898	9.48653	5.49891	4.742468
GSM1053274	0.013983796	0.056535706	0.079422457	0	0.084192486	0.026310007	0.00621714	6.537168	7.780376	9.372758	5.946923	5.74854
GSM1053277	0	0.028319778	0.087295736	0	0.065818807	0	0	7.117832	6.025537	10.317202	5.823697	5.300834
GSM3933487	0	0.068224124	0.048903276	0	0.107381059	0.063605555	0.026296875	7.1669709	7.2429963	11.1406851	8.8682777	7.9681004
GSM3933488	0	0.039754464	0.093596719	0.005326261	0.042313048	0.052938263	0.003947128	6.484612	5.883119	11.247017	7.437114	7.310078
GSM3933489	0.01033566	0.053153943	0.049376224	0	0.131383244	0.039674542	0.027693881	6.0552338	6.4809187	11.2838385	6.6985577	6.0462188
